# Supplementary material for: Feasibility of left bundle branch area pacing with left axillary pacemaker implantation in a young female patient with heart failure
Source: J Arrhythm. 2025 Feb 7;41(1):e70022. doi: 10.1002/joa3.70022 (PMC11803607; doi:10.1002/joa3.70022)
Supplement: Supplementary file 1 — Video S1 [file JOA3-41-e70022-s001.zip]

Archive with 2 entries (2 files):
- JOA370022-sup-0001-VideoS1.mp4
- Video_legend.docx
